# Supplementary material for: Polygenic Variants Linked to Oxidative Stress and the Antioxidant System Are Associated with Type 2 Diabetes Risk and Interact with Lifestyle Factors
Source: Antioxidants (Basel). 2023 Jun 15;12(6):1280. doi: 10.3390/antiox12061280 (PMC10295348; doi:10.3390/antiox12061280)
Supplement: Supplementary file 1 [file antioxidants-12-01280-s001.zip]

Archive with 1 entries (1 files):
- antioxidants-2413847-supplementary.pdf
